# Supplementary material for: Human gut microbial communities dictate efficacy of anti-PD-1 therapy in a humanized microbiome mouse model of glioma
Source: Neurooncol Adv. 2021 Feb 8;3(1):vdab023. doi: 10.1093/noajnl/vdab023 (PMC7967908; doi:10.1093/noajnl/vdab023)
Supplement: vdab023_supp_Supplementary_Table_1 [file vdab023_supp_supplementary_table_1.xlsx]

## Sheet: Supp Table I - Taxa Average
Supplemental Table I - Average Taxa. Elaborated relative abundances of all the species found in all HuM groups. The relative abundance value is shown as an average of sampled progeny for each group.
All	HuM1	HuM2	HuM3	HuM4	HuM5
Bacteroides_uniformis	4.12592e+06	52115.2	1.1688e+06	574860	437883
Bacteroides_cellulosilyticus	0	2.05928e+06	1916459	199.75	80418
Bacteroides_ovatus	3269799	262894	22.75	39079.2	104290
Bacteroides_intestinalis	0	0	0	1399409	1116488
Blautia_producta	45123.2	721354	348292	113635	672450
Bacteroides_xylanisolvens	1.21613e+06	206664	35130	299612	316.5
Clostridium_bolteae	1034183	374986	75673.2	13770.2	22366.8
Clostridium_hathewayi	574320	89335.5	34148	421589	27011.2
Clostridium_sp_KLE_1755	670236	185843	0	280012	0
Bacteroides_thetaiotaomicron	0	328877	606246	0	199626
Bacteroides_stercoris	103546	52	64805.2	893076	0
Parabacteroides_unclassified	0	316880	239374	405196	58105.2
Bacteroides_sp_2_1_22	394984	0	568776	0	0
Bacteroides_coprocola	0	928065	0	0	0
Coprobacillus_sp_29_1	0	40180.8	0	361628	350669
Akkermansia_muciniphila	26921.5	135063	182178	348348	0
Clostridium_clostridioforme	11087.5	102392	273914	129495	156973
Clostridium_symbiosum	106326	72469.5	115979	143067	147052
Subdoligranulum_unclassified	22582.2	44295.5	179819	81744	201841
Parabacteroides_goldsteinii	0	0	0	58453.2	435799
Bacteroides_caccae	0	385611	0	0	0
Alistipes_putredinis	0	283064	0	0	88630.5
Parabacteroides_distasonis	0	265236	82848.2	16510.2	0
Bilophila_unclassified	101340	73721.5	63908	0	84067.5
Bacteroides_massiliensis	307803	0	0	0	0
Eubacterium_sp_3_1_31	1592	8484.75	34293.2	68431.8	155404
Bacteroides_vulgatus	135020	90850.5	4083	0	9110
Lachnospiraceae_bacterium_3_1_57FAA_CT1	0	60544	130370	16061.8	3192.25
Bacteroides_fragilis	0	0	208688	0	0
Alistipes_onderdonkii	89256.8	1316.5	1927.5	70494.2	19500.5
Parabacteroides_merdae	135502	26451.2	19238.5	0	0
Ruminococcus_torques	24927.8	14561.8	3455.25	52570.5	68366.8
Barnesiella_intestinihominis	0	92289.8	0	54406.2	0
Bacteroides_salyersiae	0	0	0	0	139574
Clostridium_asparagiforme	21057	34569.2	21791.5	23175.5	22500.2
Clostridium_hylemonae	0	3810.25	33836	584.25	58083.5
Alistipes_sp_HGB5	0	89541.5	0	0	0
Escherichia_coli	0	0	8608.5	42287.8	20677
Anaerostipes_caccae	11330	384.75	12271.8	29979.5	13680
Oscillibacter_unclassified	25378	11579	13756.5	13637.5	0
Clostridiales_bacterium_1_7_47FAA	32358.8	8514.75	3527	6646.25	11057.5
Odoribacter_splanchnicus	0	38099.5	0	0	22873
Bacteroides_dorei	7752	33495.8	15865.8	0	10.75
Anaerostipes_unclassified	731.75	61.75	30.25	788.25	52294.5
Alistipes_unclassified	0	0	44336	880.25	0
Lachnospiraceae_bacterium_7_1_58FAA	6929.25	11774.2	7436.5	3477.75	15143.5
Holdemania_sp_AP2	0	0	0	26572.2	16252.8
Clostridium_ramosum	491.75	10	76.75	0	39818.2
Flavonifractor_plautii	5478.25	9341.5	8067.75	3333.5	11974.2
Clostridiaceae_bacterium_JC118	0	5707.5	9538	22853.5	0
Eggerthella_unclassified	209.25	247	6119.5	9232	20426.5
Holdemania_filiformis	19492	14018	2195.75	0	0
Coprobacillus_sp_D6	0	0	0	31139.2	0
Erysipelotrichaceae_bacterium_5_2_54FAA	0	0	0	0	30938
Lachnospiraceae_bacterium_1_1_57FAA	0	707	0	7057	22582.2
Erysipelotrichaceae_bacterium_21_3	4922.75	18979.8	0	13.25	4669
Adlercreutzia_equolifaciens	1757	3307.25	8349.25	14127.2	0
Oscillibacter_sp_KLE_1728	27387	0	0	0	0
Eubacterium_limosum	0	6318.25	18191.2	0	0
Bilophila_wadsworthia	3683.5	56.5	15195.5	0	5275
Erysipelotrichaceae_bacterium_6_1_45	1925.25	12.25	0	21277.5	351
Alistipes_shahii	0	11007.8	197.75	0	11944.2
Burkholderiales_bacterium_1_1_47	14925	6794	114.75	0	0
Clostridium_difficile	18017.8	0	0	0	0
Anaerotruncus_colihominis	0	1219.25	7074.25	390.25	9131.75
Paraprevotella_unclassified	17582.2	0	0	0	0
Gordonibacter_pamelaeae	1568.25	2669.5	4095.75	0	7886.5
Escherichia_unclassified	0	0	3737	6856.5	5253
Odoribacter_unclassified	0	0	874.5	0	13723.8
Clostridium_citroniae	2783.75	2397.25	2198.75	962.5	3300
Subdoligranulum_sp_4_3_54A2FAA	0	11314.8	0	0	0
Lachnospiraceae_bacterium_3_1_46FAA	0	0	48.5	248.5	9552.25
Lachnospiraceae_bacterium_5_1_57FAA	2280.25	162	3287.5	0	4057.25
Erysipelotrichaceae_bacterium_2_2_44A	3782	0	100.75	5203.75	0
Bacteroides_finegoldii	0	9038.5	0	0	0
Clostridium_innocuum	0	0	8607.25	0	0
Alistipes_indistinctus	0	6368.75	1978.5	0	0
Alistipes_finegoldii	3496.75	3841.5	0	0	0
Oscillibacter_sp_KLE_1745	0	0	0	7316.25	0
Parasutterella_excrementihominis	3860	2250	0	0	0
Lachnospiraceae_bacterium_8_1_57FAA	789.5	1056	2191.25	1920.75	0
Paraprevotella_clara	5946.75	0	0	0	0
Coprobacillus_unclassified	2972.75	1707.25	1004.25	0	0
Holdemania_unclassified	0	0	1555	0	3060.25
Blautia_hydrogenotrophica	0	134.75	3865	0	0
Enterococcus_avium	0	0	3723.5	0	0
Collinsella_intestinalis	3234.75	0	0	0	0
Coprobacter_fastidiosus	0	2328.5	0	0	846.25
Eggerthella_lenta	0	0	1446	970	729.75
Anaerofustis_stercorihominis	135.5	0	0	2959.25	0
Peptostreptococcaceae_noname_unclassified	1931	0	986	0	0
Enterococcus_faecalis	0	0	2160.25	0	398.25
Anaerotruncus_unclassified	0	0	1149.75	0	0
Dorea_unclassified	694	305.25	0	0	0
Eubacterium_biforme	996.25	0	0	0	0
Clostridium_glycolicum	856.75	0	0	0	0
Ruminococcus_obeum	0	760.75	0	0	0
Clostridium_scindens	91.75	61.25	100.25	9	486.5
Roseburia_unclassified	0	0	0	0	708
Alistipes_senegalensis	0	640	0	0	0
Bacteroides_clarus	0	463.25	0	0	0
Delftia_unclassified	0	405.75	0	0	0
Desulfovibrio_desulfuricans	144.75	211.25	0	0	0
Lachnospiraceae_bacterium_1_4_56FAA	0	0	0	239	0
Comamonas_unclassified	0	224.75	0	0	0
Bacteroides_faecis	0	0	144.5	0	0
Bifidobacterium_longum	0	0	0	139.75	0
Paraprevotella_xylaniphila	69.75	0	0	0	0
Collinsella_unclassified	56	0	0	0	0
Delftia_acidovorans	0	38	0	0	0
Clostridium_leptum	0	0	0	17	0
