# Supplementary material for: Human gut microbial communities dictate efficacy of anti-PD-1 therapy in a humanized microbiome mouse model of glioma
Source: Neurooncol Adv. 2021 Feb 8;3(1):vdab023. doi: 10.1093/noajnl/vdab023 (PMC7967908; doi:10.1093/noajnl/vdab023)
Supplement: vdab023_supp_Supplementary_Table_2 [file vdab023_supp_supplementary_table_2.xlsx]

## Sheet: Supp Table II - Taxa from Each
Supplemental Table II - Taxa from Individual Mice. The relative abundances of all the species found in each individual HuM sample.
#SampleID	HuM1 F1-1	HuM1 F1-2	HuM1 F1-3	HuM1 F1-4	HuM2 F1-1	HuM2 F1-2	HuM2 F1-3	HuM2 F1-4	HuM3 F1-1	HuM3 F1-2	HuM3 F1-3	HuM3 F1-4	HuM4 F1-1	HuM4 F1-2	HuM4 F1-3	HuM4 F1-4	HuM5 F1-1	HuM5 F1-2	HuM5 F1-3	HuM5 F1-4
Bacteroides_stercoris	66854	148290	114856	84185	131	0	0	77	39510	0	28725	190986	960765	1074040	1383867	153630	0	0	0	0
Faecalibacterium_prausnitzii	0	0	0	0	0	0	0	0	0	0	0	0	0	0	0	0	0	0	0	0
Parabacteroides_unclassified	0	0	0	0	156610	460889	237113	412907	254507	323989	108347	270654	435611	508547	335233	341395	60729	21940	86460	63292
Bacteroides_uniformis	4662224	3158450	3821737	4861276	109920	72425	14005	12111	1321080	1367302	695274	1291543	509815	508486	637773	643365	402185	369138	511101	469109
Bacteroides_ovatus	3749612	3483374	2756676	3089534	62338	95770	860708	32758	0	0	91	0	60115	13047	76247	6908	93244	163515	95042	65359
Akkermansia_muciniphila	18468	45838	23765	19615	91861	211835	72643	163912	192849	195404	145058	195399	299777	329833	532691	231093	0	0	0	0
Ruminococcus_sp_5_1_39BFAA	0	0	0	0	0	0	0	0	0	0	0	0	0	0	0	0	0	0	0	0
Bifidobacterium_longum	0	0	0	0	0	0	0	0	0	0	0	0	0	0	0	559	0	0	0	0
Eubacterium_hallii	0	0	0	0	0	0	0	0	0	0	0	0	0	0	0	0	0	0	0	0
Subdoligranulum_unclassified	14557	28741	21276	25755	84357	53003	14557	25265	215745	93315	203428	206787	37699	150051	111605	27621	99661	160129	176926	370649
Bacteroides_intestinalis	0	0	0	0	0	0	0	0	0	0	0	0	1483062	1088379	609165	2417030	1007713	1092153	1016411	1349675
C2likevirus_unclassified	0	0	0	0	0	0	0	0	0	0	0	0	0	0	0	0	0	0	0	0
Lachnospiraceae_bacterium_5_1_63FAA	0	0	0	0	0	0	0	0	0	0	0	0	0	0	0	0	0	0	0	0
Barnesiella_intestinihominis	0	0	0	0	42650	138205	86750	101554	0	0	0	0	56847	65124	48426	47228	0	0	0	0
Ruminococcus_gnavus	0	0	0	0	0	0	0	0	0	0	0	0	0	0	0	0	0	0	0	0
Ruminococcus_torques	13821	31592	15796	38502	6911	17770	7898	25668	2962	1974	3949	4936	58247	85890	57260	8885	28630	51337	84903	108597
Clostridium_bolteae	1094071	838144	961937	1242580	343502	505526	272306	378610	38286	217607	4091	42709	11553	14179	8631	20718	46631	5001	36509	1326
Alistipes_onderdonkii	89765	102484	90861	73917	1462	2144	1660	0	1373	3132	1854	1351	63591	88955	61749	67682	5691	23814	40306	8191
Clostridium_sp_KLE_1755	720618	541393	633155	785780	192791	255192	91498	203892	0	0	0	0	133120	284199	452014	250717	0	0	0	0
Ruminococcus_obeum	0	0	0	0	893	226	75	1849	0	0	0	0	0	0	0	0	0	0	0	0
Eubacterium_sp_3_1_31	3312	2355	30	671	6855	17357	7049	2678	61010	0	0	76163	85139	88453	20559	79576	55647	103289	176199	286480
Parabacteroides_goldsteinii	0	0	0	0	0	0	0	0	0	0	0	0	69638	60594	42987	60594	366101	460689	493931	422474
Lachnospiraceae_bacterium_2_1_58FAA	0	0	0	0	0	0	0	0	0	0	0	0	0	0	0	0	0	0	0	0
Eubacterium_ramulus	0	0	0	0	0	0	0	0	0	0	0	0	0	0	0	0	0	0	0	0
Eubacterium_eligens	0	0	0	0	0	0	0	0	0	0	0	0	0	0	0	0	0	0	0	0
Coprococcus_catus	0	0	0	0	0	0	0	0	0	0	0	0	0	0	0	0	0	0	0	0
Oscillibacter_sp_KLE_1728	0	48688	36516	24344	0	0	0	0	0	0	0	0	0	0	0	0	0	0	0	0
Dorea_longicatena	0	0	0	0	0	0	0	0	0	0	0	0	0	0	0	0	0	0	0	0
Parabacteroides_distasonis	0	0	0	0	221678	287480	296336	255449	26459	205062	66908	32964	20267	21338	14504	9932	0	0	0	0
Dorea_unclassified	1057	0	352	1367	0	436	785	0	0	0	0	0	0	0	0	0	0	0	0	0
Coprococcus_comes	0	0	0	0	0	0	0	0	0	0	0	0	0	0	0	0	0	0	0	0
Oscillibacter_unclassified	51232	0	24637	25643	3289	24811	9036	9180	22848	0	5096	27082	0	18466	24649	11435	0	0	0	0
Roseburia_unclassified	0	0	0	0	0	0	0	0	0	0	0	0	0	0	0	0	495	1096	790	451
Streptococcus_salivarius	0	0	0	0	0	0	0	0	0	0	0	0	0	0	0	0	0	0	0	0
Subdoligranulum_sp_4_3_54A2FAA	0	0	0	0	0	0	0	45259	0	0	0	0	0	0	0	0	0	0	0	0
Coprobacillus_unclassified	1493	3237	3223	3938	2173	0	1590	3066	1546	0	0	2471	0	0	0	0	0	0	0	0
Eggerthella_sp_1_3_56FAA	0	0	0	0	0	0	0	0	0	0	0	0	0	0	0	0	0	0	0	0
Escherichia_coli	0	0	0	0	0	0	0	0	22067	1569	9989	809	50649	26662	87060	4780	14302	21912	27316	19178
Dorea_formicigenerans	0	0	0	0	0	0	0	0	0	0	0	0	0	0	0	0	0	0	0	0
Clostridiales_bacterium_1_7_47FAA	34254	33516	31275	30390	11372	7008	6153	9526	2550	6263	2084	3211	11563	3207	4505	7310	10018	7894	19124	7194
Clostridium_bartlettii	0	0	0	0	0	0	0	0	0	0	0	0	0	0	0	0	0	0	0	0
Anaerostipes_hadrus	0	0	0	0	0	0	0	0	0	0	0	0	0	0	0	0	0	0	0	0
Eggerthella_unclassified	245	73	97	422	127	363	194	304	1890	11551	10017	1020	9744	7907	10288	8989	15105	20205	26969	19427
Clostridium_leptum	0	0	0	0	0	0	0	0	0	0	0	0	68	0	0	0	0	0	0	0
Lachnospiraceae_bacterium_1_4_56FAA	0	0	0	0	0	0	0	0	0	0	0	0	0	0	956	0	0	0	0	0
Bacteroides_xylanisolvens	1411125	1286858	1020039	1146507	235460	464604	43058	83533	37428	83921	7776	11395	327153	246927	259226	365140	0	0	448	818
Peptostreptococcaceae_noname_unclassified	2471	2013	3240	0	0	0	0	0	1315	0	2629	0	0	0	0	0	0	0	0	0
Alistipes_unclassified	0	0	0	0	0	0	0	0	63360	16316	31313	66355	3521	0	0	0	0	0	0	0
Veillonella_unclassified	0	0	0	0	0	0	0	0	0	0	0	0	0	0	0	0	0	0	0	0
Streptococcus_parasanguinis	0	0	0	0	0	0	0	0	0	0	0	0	0	0	0	0	0	0	0	0
Clostridium_nexile	0	0	0	0	0	0	0	0	0	0	0	0	0	0	0	0	0	0	0	0
Holdemania_unclassified	0	0	0	0	0	0	0	0	3690	0	553	1977	0	0	0	0	12241	0	0	0
Lachnospiraceae_bacterium_7_1_58FAA	6008	6246	7118	8345	6138	11001	17671	12287	11229	7982	5239	5296	2679	4197	4102	2933	11358	10093	17431	21692
Adlercreutzia_equolifaciens	1639	1291	1634	2464	2735	5154	1567	3773	15512	840	3999	13046	15770	15263	19489	5987	0	0	0	0
Clostridium_symbiosum	79681	84997	150201	110423	57146	104194	46621	81917	89754	179267	108956	85939	155001	132046	165176	120044	117498	134618	187619	148475
Anaerotruncus_colihominis	0	0	0	0	1406	1354	80	2037	1485	16776	8342	1694	0	1139	0	422	8744	7896	11041	8846
Eggerthella_lenta	0	0	0	0	0	0	0	0	136	729	4919	0	914	772	1036	1158	164	1202	816	737
Ruminococcaceae_bacterium_D16	0	0	0	0	0	0	0	0	0	0	0	0	0	0	0	0	0	0	0	0
Blautia_producta	45151	31314	38379	65649	538544	1130763	535180	680927	679369	98074	52382	563341	129073	100604	110250	114612	489135	662297	805283	733083
Saccharomyces_cerevisiae	0	0	0	0	0	0	0	0	0	0	0	0	0	0	0	0	0	0	0	0
Turicibacter_unclassified	0	0	0	0	0	0	0	0	0	0	0	0	0	0	0	0	0	0	0	0
Desulfovibrio_desulfuricans	579	0	0	0	0	845	0	0	0	0	0	0	0	0	0	0	0	0	0	0
Flavonifractor_plautii	5996	5412	4874	5631	4756	9063	12866	10681	13433	9590	4900	4348	735	4254	5520	2825	7865	9898	14893	15241
Streptococcus_australis	0	0	0	0	0	0	0	0	0	0	0	0	0	0	0	0	0	0	0	0
Lactococcus_lactis	0	0	0	0	0	0	0	0	0	0	0	0	0	0	0	0	0	0	0	0
Clostridium_hathewayi	573237	441737	569430	712876	57815	146744	55814	96969	50685	29091	578	56238	317359	347264	386359	635373	21041	24699	28994	33311
Lachnospiraceae_bacterium_3_1_46FAA	0	0	0	0	0	0	0	0	99	0	0	95	0	48	946	0	4316	8793	12401	12699
Lachnospiraceae_bacterium_3_1_57FAA_CT1	0	0	0	0	4332	63737	59572	114535	143205	13049	91379	273849	25165	19567	2583	16932	767	562	1687	9753
Streptococcus_thermophilus	0	0	0	0	0	0	0	0	0	0	0	0	0	0	0	0	0	0	0	0
Haemophilus_parainfluenzae	0	0	0	0	0	0	0	0	0	0	0	0	0	0	0	0	0	0	0	0
Clostridium_celatum	0	0	0	0	0	0	0	0	0	0	0	0	0	0	0	0	0	0	0	0
Anaerostipes_caccae	11094	8764	11065	14397	709	479	0	351	2966	3031	38505	4585	25392	29787	26562	38177	11826	11685	14803	16406
Escherichia_unclassified	0	0	0	0	0	0	0	0	12079	0	2869	0	0	14836	12547	43	3343	2683	9781	5205
Lactobacillus_casei_paracasei	0	0	0	0	0	0	0	0	0	0	0	0	0	0	0	0	0	0	0	0
Pseudoflavonifractor_capillosus	0	0	0	0	0	0	0	0	0	0	0	0	0	0	0	0	0	0	0	0
Lactobacillus_sanfranciscensis	0	0	0	0	0	0	0	0	0	0	0	0	0	0	0	0	0	0	0	0
Clostridium_asparagiforme	18317	19703	22106	24102	34215	43883	26038	34141	15823	32018	22329	16996	24537	27427	25611	15127	19312	20066	29843	20780
Erysipelotrichaceae_bacterium_6_1_45	0	0	0	7701	0	49	0	0	0	0	0	0	11100	14098	11355	48557	94	94	652	564
Veillonella_atypica	0	0	0	0	0	0	0	0	0	0	0	0	0	0	0	0	0	0	0	0
Anaerofustis_stercorihominis	96	150	0	296	0	0	0	0	0	0	0	0	2644	4312	1650	3231	0	0	0	0
Streptococcus_mitis_oralis_pneumoniae	0	0	0	0	0	0	0	0	0	0	0	0	0	0	0	0	0	0	0	0
Turicibacter_sanguinis	0	0	0	0	0	0	0	0	0	0	0	0	0	0	0	0	0	0	0	0
Delftia_acidovorans	0	0	0	0	0	152	0	0	0	0	0	0	0	0	0	0	0	0	0	0
Veillonella_parvula	0	0	0	0	0	0	0	0	0	0	0	0	0	0	0	0	0	0	0	0
Erysipelotrichaceae_bacterium_21_3	5197	6057	5600	2837	14206	31703	14228	15782	0	0	0	0	53	0	0	0	6594	6585	1982	3515
Streptococcus_vestibularis	0	0	0	0	0	0	0	0	0	0	0	0	0	0	0	0	0	0	0	0
Streptococcus_infantis	0	0	0	0	0	0	0	0	0	0	0	0	0	0	0	0	0	0	0	0
Anaerotruncus_unclassified	0	0	0	0	0	0	0	0	4599	0	0	0	0	0	0	0	0	0	0	0
Clostridium_citroniae	1951	2855	2870	3459	1717	3029	1084	3759	3592	1277	1203	2723	820	533	1122	1375	5058	1220	5323	1599
Erysipelotrichaceae_bacterium_2_2_44A	324	1980	379	12445	0	0	0	0	0	0	403	0	3242	1500	3338	12735	0	0	0	0
Clostridium_butyricum	0	0	0	0	0	0	0	0	0	0	0	0	0	0	0	0	0	0	0	0
Granulicatella_unclassified	0	0	0	0	0	0	0	0	0	0	0	0	0	0	0	0	0	0	0	0
Clostridium_clostridioforme	12637	12221	10129	9363	76458	170494	54183	108433	255079	454677	235582	150319	209986	144398	59742	103854	92258	239127	89479	207028
Actinomyces_graevenitzii	0	0	0	0	0	0	0	0	0	0	0	0	0	0	0	0	0	0	0	0
Rothia_mucilaginosa	0	0	0	0	0	0	0	0	0	0	0	0	0	0	0	0	0	0	0	0
Finegoldia_magna	0	0	0	0	0	0	0	0	0	0	0	0	0	0	0	0	0	0	0	0
Gemella_sanguinis	0	0	0	0	0	0	0	0	0	0	0	0	0	0	0	0	0	0	0	0
Lachnospiraceae_bacterium_5_1_57FAA	2248	1604	1766	3503	285	0	0	363	357	7650	3331	1812	0	0	0	0	3080	3804	5495	3850
Clostridium_scindens	147	0	110	110	0	245	0	0	0	257	0	144	0	36	0	0	111	472	475	888
Delftia_unclassified	0	0	0	0	0	1623	0	0	0	0	0	0	0	0	0	0	0	0	0	0
Meiothermus_silvanus	0	0	0	0	0	0	0	0	0	0	0	0	0	0	0	0	0	0	0	0
Streptococcus_sanguinis	0	0	0	0	0	0	0	0	0	0	0	0	0	0	0	0	0	0	0	0
Coprobacillus_sp_29_1	0	0	0	0	0	160723	0	0	0	0	0	0	423725	336058	379892	306836	263002	306836	350669	482170
Coprobacillus_sp_D6	0	0	0	0	0	0	0	0	0	0	0	0	41519	0	0	83038	0	0	0	0
Clostridium_difficile	0	0	0	72071	0	0	0	0	0	0	0	0	0	0	0	0	0	0	0	0
Holdemania_sp_AP2	0	0	0	0	0	0	0	0	0	0	0	0	25206	25351	28950	26782	0	17930	22612	24469
Lachnospiraceae_bacterium_1_1_57FAA	0	0	0	0	0	0	2828	0	0	0	0	0	0	11291	5646	11291	45164	0	39519	5646
Clostridiaceae_bacterium_JC118	0	0	0	0	5152	10983	6695	0	2358	26750	3899	5145	25079	19075	26724	20536	0	0	0	0
Clostridium_spiroforme	0	0	0	0	0	0	0	0	0	0	0	0	0	0	0	0	0	0	0	0
Oscillibacter_sp_KLE_1745	0	0	0	0	0	0	0	0	0	0	0	0	29265	0	0	0	0	0	0	0
Clostridium_hylemonae	0	0	0	0	2565	7868	1063	3745	23957	2664	87910	20813	616	168	1115	438	35735	48083	71132	77384
Enterococcus_avium	0	0	0	0	0	0	0	0	0	14894	0	0	0	0	0	0	0	0	0	0
Pantoea_unclassified	0	0	0	0	0	0	0	0	0	0	0	0	0	0	0	0	0	0	0	0
Bacteroides_cellulosilyticus	0	0	0	0	908621	2220781	1925124	3182595	2088255	735385	2190292	2651904	0	0	799	0	7751	105009	116719	92193
Clostridium_perfringens	0	0	0	0	0	0	0	0	0	0	0	0	0	0	0	0	0	0	0	0
Anaerostipes_unclassified	1206	466	1255	0	0	0	244	3	0	121	0	0	628	1327	478	720	37195	54998	67972	49013
Lachnospiraceae_bacterium_8_1_57FAA	3158	0	0	0	4224	0	0	0	6026	0	0	2739	0	0	0	7683	0	0	0	0
Bacteroides_thetaiotaomicron	0	0	0	0	259280	322794	336905	396530	533621	900866	374564	615934	0	0	0	0	217795	141909	303823	134977
Alistipes_putredinis	0	0	0	0	241630	379873	213800	296954	0	0	0	0	0	0	0	0	71922	88620	104856	89124
Bilophila_unclassified	125596	91784	86320	101660	66708	95752	59059	73367	61469	79698	53327	61138	0	0	0	0	73207	74492	99555	89016
Bacteroides_salyersiae	0	0	0	0	0	0	0	0	0	0	0	0	0	0	0	0	101807	148530	156303	151657
Odoribacter_splanchnicus	0	0	0	0	38488	55388	0	58522	0	0	0	0	0	0	0	0	22035	22411	24896	22150
Bacteroides_vulgatus	103941	133703	126989	175449	87051	170956	64866	40529	2180	9262	1161	3729	0	0	0	0	15808	4368	8901	7363
Alistipes_shahii	0	0	0	0	16452	7123	9218	11238	0	453	276	62	0	0	0	0	9764	8902	16657	12454
Erysipelotrichaceae_bacterium_5_2_54FAA	0	0	0	0	0	0	0	0	0	0	0	0	0	0	0	0	11010	22077	33485	57180
Bilophila_wadsworthia	5258	3183	2975	3318	0	226	0	0	13527	22465	12806	11984	0	0	0	0	681	15324	877	4218
Clostridium_ramosum	0	478	522	967	0	0	0	40	0	0	0	307	0	0	0	0	31608	42446	35567	49652
Gordonibacter_pamelaeae	1190	1263	1455	2365	1754	4599	2141	2184	4575	1881	6054	3873	0	0	0	0	6791	7804	10109	6842
Odoribacter_unclassified	0	0	0	0	0	0	0	0	3498	0	0	0	0	0	0	0	6126	21351	11805	15613
Enterococcus_dispar	0	0	0	0	0	0	0	0	0	0	0	0	0	0	0	0	0	0	0	0
Coprobacter_fastidiosus	0	0	0	0	9314	0	0	0	0	0	0	0	0	0	0	0	704	0	971	1710
Alistipes_finegoldii	3255	4815	3503	2414	3611	4155	2598	5002	0	0	0	0	0	0	0	0	0	0	0	0
Clostridium_methylpentosum	0	0	0	0	0	0	0	0	0	0	0	0	0	0	0	0	0	0	0	0
Enterococcus_faecium	0	0	0	0	0	0	0	0	0	0	0	0	0	0	0	0	0	0	0	0
Bacteroides_dorei	9437	21571	0	0	14502	12317	51304	55860	12500	23354	14931	12678	0	0	0	0	0	0	43	0
Enterococcus_faecalis	0	0	0	0	0	0	0	0	4084	817	2555	1185	0	0	0	0	0	677	752	164
Bacteroides_massiliensis	291141	376982	235653	327437	0	0	0	0	0	0	0	0	0	0	0	0	0	0	0	0
Prevotella_copri	0	0	0	0	0	0	0	0	0	0	0	0	0	0	0	0	0	0	0	0
Paraprevotella_unclassified	15885	21570	10567	22307	0	0	0	0	0	0	0	0	0	0	0	0	0	0	0	0
Parabacteroides_merdae	176088	85345	105324	175250	36193	25729	9311	34572	47238	0	0	29716	0	0	0	0	0	0	0	0
Bacteroides_sp_2_1_22	400250	484513	400250	294921	0	0	0	0	1095421	758368	421316	0	0	0	0	0	0	0	0	0
Paraprevotella_clara	5971	5738	3626	8452	0	0	0	0	0	0	0	0	0	0	0	0	0	0	0	0
Roseburia_intestinalis	0	0	0	0	0	0	0	0	0	0	0	0	0	0	0	0	0	0	0	0
Roseburia_inulinivorans	0	0	0	0	0	0	0	0	0	0	0	0	0	0	0	0	0	0	0	0
Ruminococcus_lactaris	0	0	0	0	0	0	0	0	0	0	0	0	0	0	0	0	0	0	0	0
Roseburia_hominis	0	0	0	0	0	0	0	0	0	0	0	0	0	0	0	0	0	0	0	0
Eubacterium_ventriosum	0	0	0	0	0	0	0	0	0	0	0	0	0	0	0	0	0	0	0	0
Collinsella_intestinalis	2472	2209	3666	4592	0	0	0	0	0	0	0	0	0	0	0	0	0	0	0	0
Burkholderiales_bacterium_1_1_47	18541	13155	12738	15266	4513	7123	7244	8296	199	0	100	160	0	0	0	0	0	0	0	0
Eubacterium_biforme	1521	727	451	1286	0	0	0	0	0	0	0	0	0	0	0	0	0	0	0	0
Dialister_invisus	0	0	0	0	0	0	0	0	0	0	0	0	0	0	0	0	0	0	0	0
Parasutterella_excrementihominis	4584	2939	4251	3666	1510	1900	2656	2934	0	0	0	0	0	0	0	0	0	0	0	0
Holdemania_filiformis	25738	15844	18303	18083	9046	14423	16823	15780	3804	0	135	4844	0	0	0	0	0	0	0	0
Streptococcus_anginosus	0	0	0	0	0	0	0	0	0	0	0	0	0	0	0	0	0	0	0	0
Paraprevotella_xylaniphila	154	63	62	0	0	0	0	0	0	0	0	0	0	0	0	0	0	0	0	0
Acinetobacter_johnsonii	0	0	0	0	0	0	0	0	0	0	0	0	0	0	0	0	0	0	0	0
Pseudomonas_unclassified	0	0	0	0	0	0	0	0	0	0	0	0	0	0	0	0	0	0	0	0
Butyricicoccus_pullicaecorum	0	0	0	0	0	0	0	0	0	0	0	0	0	0	0	0	0	0	0	0
Bacteroides_caccae	0	0	0	0	291017	586577	319377	345472	0	0	0	0	0	0	0	0	0	0	0	0
Prevotella_bivia	0	0	0	0	0	0	0	0	0	0	0	0	0	0	0	0	0	0	0	0
Acidaminococcus_unclassified	0	0	0	0	0	0	0	0	0	0	0	0	0	0	0	0	0	0	0	0
Eubacterium_rectale	0	0	0	0	0	0	0	0	0	0	0	0	0	0	0	0	0	0	0	0
Acinetobacter_unclassified	0	0	0	0	0	0	0	0	0	0	0	0	0	0	0	0	0	0	0	0
Clostridium_sp_7_3_54FAA	0	0	0	0	0	0	0	0	0	0	0	0	0	0	0	0	0	0	0	0
Streptococcus_lutetiensis	0	0	0	0	0	0	0	0	0	0	0	0	0	0	0	0	0	0	0	0
Streptococcus_infantarius	0	0	0	0	0	0	0	0	0	0	0	0	0	0	0	0	0	0	0	0
Clostridium_glycolicum	194	756	864	1613	0	0	0	0	0	0	0	0	0	0	0	0	0	0	0	0
Collinsella_unclassified	0	0	0	224	0	0	0	0	0	0	0	0	0	0	0	0	0	0	0	0
Odoribacter_laneus	0	0	0	0	0	0	0	0	0	0	0	0	0	0	0	0	0	0	0	0
Methanobrevibacter_smithii	0	0	0	0	0	0	0	0	0	0	0	0	0	0	0	0	0	0	0	0
Alistipes_sp_HGB5	0	0	0	0	34342	157951	29137	136736	0	0	0	0	0	0	0	0	0	0	0	0
Megamonas_unclassified	0	0	0	0	0	0	0	0	0	0	0	0	0	0	0	0	0	0	0	0
Alistipes_sp_AP11	0	0	0	0	0	0	0	0	0	0	0	0	0	0	0	0	0	0	0	0
Bacteroides_coprocola	0	0	0	0	347137	1287714	991745	1085665	0	0	0	0	0	0	0	0	0	0	0	0
Bacteroidales_bacterium_ph8	0	0	0	0	0	0	0	0	0	0	0	0	0	0	0	0	0	0	0	0
Megamonas_hypermegale	0	0	0	0	0	0	0	0	0	0	0	0	0	0	0	0	0	0	0	0
Megamonas_rupellensis	0	0	0	0	0	0	0	0	0	0	0	0	0	0	0	0	0	0	0	0
Bacteroides_plebeius	0	0	0	0	0	0	0	0	0	0	0	0	0	0	0	0	0	0	0	0
Blautia_hydrogenotrophica	0	0	0	0	0	318	0	221	5634	0	2828	6998	0	0	0	0	0	0	0	0
Bacteroides_faecis	0	0	0	0	0	0	0	0	241	337	0	0	0	0	0	0	0	0	0	0
Alistipes_indistinctus	0	0	0	0	2547	9677	6082	7169	1318	2168	2124	2304	0	0	0	0	0	0	0	0
Propionibacterium_freudenreichii	0	0	0	0	0	0	0	0	0	0	0	0	0	0	0	0	0	0	0	0
Bacteroides_clarus	0	0	0	0	0	1293	486	74	0	0	0	0	0	0	0	0	0	0	0	0
Bacteroides_finegoldii	0	0	0	0	0	36154	0	0	0	0	0	0	0	0	0	0	0	0	0	0
Alistipes_senegalensis	0	0	0	0	257	1230	347	726	0	0	0	0	0	0	0	0	0	0	0	0
Megamonas_funiformis	0	0	0	0	0	0	0	0	0	0	0	0	0	0	0	0	0	0	0	0
Eubacterium_limosum	0	0	0	0	6073	11173	3867	4160	18681	11790	23116	19178	0	0	0	0	0	0	0	0
Rothia_unclassified	0	0	0	0	0	0	0	0	0	0	0	0	0	0	0	0	0	0	0	0
Veillonella_dispar	0	0	0	0	0	0	0	0	0	0	0	0	0	0	0	0	0	0	0	0
Rothia_dentocariosa	0	0	0	0	0	0	0	0	0	0	0	0	0	0	0	0	0	0	0	0
Granulicatella_adiacens	0	0	0	0	0	0	0	0	0	0	0	0	0	0	0	0	0	0	0	0
Actinomyces_odontolyticus	0	0	0	0	0	0	0	0	0	0	0	0	0	0	0	0	0	0	0	0
Acidaminococcus_intestini	0	0	0	0	0	0	0	0	0	0	0	0	0	0	0	0	0	0	0	0
Bacteroides_nordii	0	0	0	0	0	0	0	0	0	0	0	0	0	0	0	0	0	0	0	0
Bacteroides_fragilis	0	0	0	0	0	0	0	0	162800	172442	288982	210526	0	0	0	0	0	0	0	0
Comamonas_unclassified	0	0	0	0	0	0	0	899	0	0	0	0	0	0	0	0	0	0	0	0
Ruminococcus_callidus	0	0	0	0	0	0	0	0	0	0	0	0	0	0	0	0	0	0	0	0
Bifidobacterium_pseudocatenulatum	0	0	0	0	0	0	0	0	0	0	0	0	0	0	0	0	0	0	0	0
Slackia_piriformis	0	0	0	0	0	0	0	0	0	0	0	0	0	0	0	0	0	0	0	0
Collinsella_tanakaei	0	0	0	0	0	0	0	0	0	0	0	0	0	0	0	0	0	0	0	0
Bifidobacterium_adolescentis	0	0	0	0	0	0	0	0	0	0	0	0	0	0	0	0	0	0	0	0
Murine_osteosarcoma_virus	0	0	0	0	0	0	0	0	0	0	0	0	0	0	0	0	0	0	0	0
Eubacterium_dolichum	0	0	0	0	0	0	0	0	0	0	0	0	0	0	0	0	0	0	0	0
Collinsella_stercoris	0	0	0	0	0	0	0	0	0	0	0	0	0	0	0	0	0	0	0	0
Bifidobacterium_bifidum	0	0	0	0	0	0	0	0	0	0	0	0	0	0	0	0	0	0	0	0
Gemella_haemolysans	0	0	0	0	0	0	0	0	0	0	0	0	0	0	0	0	0	0	0	0
Gemella_unclassified	0	0	0	0	0	0	0	0	0	0	0	0	0	0	0	0	0	0	0	0
Citrobacter_freundii	0	0	0	0	0	0	0	0	0	0	0	0	0	0	0	0	0	0	0	0
Clostridium_innocuum	0	0	0	0	0	0	0	0	0	28691	5421	317	0	0	0	0	0	0	0	0
