# Supplementary material for: Human gut microbial communities dictate efficacy of anti-PD-1 therapy in a humanized microbiome mouse model of glioma
Source: Neurooncol Adv. 2021 Feb 8;3(1):vdab023. doi: 10.1093/noajnl/vdab023 (PMC7967908; doi:10.1093/noajnl/vdab023)
Supplement: vdab023_supp_Supplementary_Table_3 [file vdab023_supp_supplementary_table_3.xlsx]

## Sheet: Venn Diagram - Shared taxa
Supplementary Table III: Taxa Shared. Detailed list of shared microbial species between 2 or more HuM groups. A summarized value is shown in Figure 4C & D.
Shared taxa between HuM2 and HuM3 (these shared taxa could share with either HuM1 or HuM3 or HuM5)	Shared taxa between ONLY HuM2 and HuM3 (these shared taxa are not found any in HuM1, HuM4, and HuM5)	Shared taxa between HuM2, HuM3, and HuM5 (these shared taxa are not found any in HuM1 and HuM4)		Shared taxa between HuM1 and HuM4	Shared taxa between HuM1 and HuM5	Shared taxa between HuM4 and HuM5
Adlercreutzia_equolifaciens	Alistipes_indistinctus	Alistipes_shahii		Adlercreutzia_equolifaciens	Alistipes_onderdonkii	Alistipes_onderdonkii
Akkermansia_muciniphila	Blautia_hydrogenotrophica	Bacteroides_thetaiotaomicron		Akkermansia_muciniphila	Anaerostipes_caccae	Anaerostipes_caccae
Alistipes_indistinctus	Eubacterium_limosum			Alistipes_onderdonkii	Anaerostipes_unclassified	Anaerostipes_unclassified
Alistipes_onderdonkii				Anaerofustis_stercorihominis	Bacteroides_dorei	Anaerotruncus_colihominis
Alistipes_shahii				Anaerostipes_caccae	Bacteroides_ovatus	Bacteroides_cellulosilyticus
Anaerostipes_caccae				Anaerostipes_unclassified	Bacteroides_uniformis	Bacteroides_intestinalis
Anaerostipes_unclassified				Bacteroides_ovatus	Bacteroides_vulgatus	Bacteroides_ovatus
Anaerotruncus_colihominis				Bacteroides_stercoris	Bacteroides_xylanisolvens	Bacteroides_uniformis
Bacteroides_cellulosilyticus				Bacteroides_uniformis	Bilophila_unclassified	Bacteroides_xylanisolvens
Bacteroides_dorei				Bacteroides_xylanisolvens	Bilophila_wadsworthia	Blautia_producta
Bacteroides_ovatus				Blautia_producta	Blautia_producta	Clostridiales_bacterium_1_7_47FAA
Bacteroides_stercoris				Clostridiales_bacterium_1_7_47FAA	Clostridiales_bacterium_1_7_47FAA	Clostridium_asparagiforme
Bacteroides_thetaiotaomicron				Clostridium_asparagiforme	Clostridium_asparagiforme	Clostridium_bolteae
Bacteroides_uniformis				Clostridium_bolteae	Clostridium_bolteae	Clostridium_citroniae
Bacteroides_vulgatus				Clostridium_citroniae	Clostridium_citroniae	Clostridium_clostridioforme
Bacteroides_xylanisolvens				Clostridium_clostridioforme	Clostridium_clostridioforme	Clostridium_hathewayi
Bilophila_unclassified				Clostridium_hathewayi	Clostridium_hathewayi	Clostridium_hylemonae
Bilophila_wadsworthia				Clostridium_scindens	Clostridium_ramosum	Clostridium_scindens
Blautia_hydrogenotrophica				Clostridium_sp_KLE_1755	Clostridium_scindens	Clostridium_symbiosum
Blautia_producta				Clostridium_symbiosum	Clostridium_symbiosum	Coprobacillus_sp_29_1
Burkholderiales_bacterium_1_1_47				Eggerthella_unclassified	Eggerthella_unclassified	Eggerthella_lenta
Clostridiaceae_bacterium_JC118				Erysipelotrichaceae_bacterium_2_2_44A	Erysipelotrichaceae_bacterium_21_3	Eggerthella_unclassified
Clostridiales_bacterium_1_7_47FAA				Erysipelotrichaceae_bacterium_21_3	Erysipelotrichaceae_bacterium_6_1_45	Erysipelotrichaceae_bacterium_21_3
Clostridium_asparagiforme				Erysipelotrichaceae_bacterium_6_1_45	Eubacterium_sp_3_1_31	Erysipelotrichaceae_bacterium_6_1_45
Clostridium_bolteae				Eubacterium_sp_3_1_31	Flavonifractor_plautii	Escherichia_coli
Clostridium_citroniae				Flavonifractor_plautii	Gordonibacter_pamelaeae	Escherichia_unclassified
Clostridium_clostridioforme				Lachnospiraceae_bacterium_7_1_58FAA	Lachnospiraceae_bacterium_5_1_57FAA	Eubacterium_sp_3_1_31
Clostridium_hathewayi				Lachnospiraceae_bacterium_8_1_57FAA	Lachnospiraceae_bacterium_7_1_58FAA	Flavonifractor_plautii
Clostridium_hylemonae				Oscillibacter_unclassified	Ruminococcus_torques	Holdemania_sp_AP2
Clostridium_ramosum				Ruminococcus_torques	Subdoligranulum_unclassified	Lachnospiraceae_bacterium_1_1_57FAA
Clostridium_scindens				Subdoligranulum_unclassified		Lachnospiraceae_bacterium_3_1_46FAA
Clostridium_symbiosum						Lachnospiraceae_bacterium_3_1_57FAA_CT1
Coprobacillus_unclassified						Lachnospiraceae_bacterium_7_1_58FAA
Eggerthella_unclassified						Parabacteroides_goldsteinii
Eubacterium_limosum						Parabacteroides_unclassified
Eubacterium_sp_3_1_31						Ruminococcus_torques
Flavonifractor_plautii						Subdoligranulum_unclassified
Gordonibacter_pamelaeae
Holdemania_filiformis
Lachnospiraceae_bacterium_3_1_57FAA_CT1
Lachnospiraceae_bacterium_5_1_57FAA
Lachnospiraceae_bacterium_7_1_58FAA
Lachnospiraceae_bacterium_8_1_57FAA
Oscillibacter_unclassified
Parabacteroides_distasonis
Parabacteroides_merdae
Parabacteroides_unclassified
Ruminococcus_torques
Subdoligranulum_unclassified
